# Supplementary material for: Optimization of High-Pressure Processing for Microbial Inactivation in Pigmented Rice Grass Juice and Quality Impact Assessment during Refrigerated Storage
Source: Foods. 2024 Sep 21;13(18):2995. doi: 10.3390/foods13182995 (PMC11431240; doi:10.3390/foods13182995)
Supplement: Supplementary file 1 [file foods-13-02995-s001.zip]

Archive with 1 entries (1 files):
- foods-3198820-supplementary.pdf
